# Supplementary material for: Vestibular agnosia in traumatic brain injury and its link to imbalance
Source: Brain. 2020 Dec 26;144(1):128–43. doi: 10.1093/brain/awaa386 (PMC7880674; doi:10.1093/brain/awaa386)
Supplement: awaa386_Supplementary_Data [file awaa386_supplementary_data.zip]

Archive with 4 entries (4 files):
- brain-2020-01273-File008.pdf
- brain-2020-01273-File009.pdf
- brain-2020-01273-File010.mp4
- brain-2020-01273-File012.pdf
